# Supplementary material for: Large language models in patient education: a scoping review of applications in medicine
Source: Front Med (Lausanne). 2024 Oct 29;11:1477898. doi: 10.3389/fmed.2024.1477898 (PMC11554522; doi:10.3389/fmed.2024.1477898)
Supplement: Supplementary file 2 [file Data_Sheet_2.XLSX]

## Sheet: Supplementary Data 2
Author - Year	Medical Speciality	Theme
Al-Sharif et al. - 2024	Ophtalmology	1.a - Generating Patient Education Materials: Answering Patient Questions
Alapati et al. - 2024	General Medicine	1.a - Generating Patient Education Materials: Answering Patient Questions
Alessandri-Bonetti et al. - 2023	Plastic Surgery	1.a - Generating Patient Education Materials: Answering Patient Questions
Almagazzachi et al. - 2024	Cardiology	1.a - Generating Patient Education Materials: Answering Patient Questions
Amaral et al. - 2024	Pediatrics	1.a - Generating Patient Education Materials: Answering Patient Questions
Amin et al. - 2024	General Medicine	1.a - Generating Patient Education Materials: Answering Patient Questions
Anastasio et al. - 2023	Orthopedic Surgery	1.a - Generating Patient Education Materials: Answering Patient Questions
Atarere et al. - 2024	Gastroenterology/Hepatology	1.a - Generating Patient Education Materials: Answering Patient Questions
Athavale et al. - 2023	Vascular Surgery	1.a - Generating Patient Education Materials: Answering Patient Questions
Ayers et al. - 2023	Infectious Disease	1.a - Generating Patient Education Materials: Answering Patient Questions
Ayoub et al. - 2023	Otolaryngology	1.a - Generating Patient Education Materials: Answering Patient Questions
Ayoub et al. - 2024	Otolaryngology	1.a - Generating Patient Education Materials: Answering Patient Questions
Balel et al. - 2023	Dentistry	1.a - Generating Patient Education Materials: Answering Patient Questions
Bellinger et al. - 2024	Otolaryngology	1.a - Generating Patient Education Materials: Answering Patient Questions
Bernstein et al. - 2023	Ophtalmology	1.a - Generating Patient Education Materials: Answering Patient Questions
Brozović et al. - 2024	Dentistry	1.a - Generating Patient Education Materials: Answering Patient Questions
Bulck et al. - 2024	Cardiology	1.a - Generating Patient Education Materials: Answering Patient Questions
Caglar et al. - 2024	Pediatrics	1.a - Generating Patient Education Materials: Answering Patient Questions
Campbell et al. - 2023	Otolaryngology	1.a - Generating Patient Education Materials: Answering Patient Questions
Campbell et al. - 2024	Otolaryngology	1.a - Generating Patient Education Materials: Answering Patient Questions
Cappellani et al. - 2024	Ophtalmology	1.a - Generating Patient Education Materials: Answering Patient Questions
Carnino et al. - 2024	Otolaryngology	1.a - Generating Patient Education Materials: Answering Patient Questions
Chen et al. - 2024	Oncology	1.a - Generating Patient Education Materials: Answering Patient Questions
Chen et al. - 2024	Ophtalmology	1.a - Generating Patient Education Materials: Answering Patient Questions
Cheong et al. - 2024	Ophtalmology	1.a - Generating Patient Education Materials: Answering Patient Questions
Cheong et al. - 2024	Otolaryngology	1.a - Generating Patient Education Materials: Answering Patient Questions
Chervonski et al. - 2024	Vascular Surgery	1.a - Generating Patient Education Materials: Answering Patient Questions
Christy et al. - 2024	Orthopedic Surgery	1.a - Generating Patient Education Materials: Answering Patient Questions
Cohen et al. - 2024	Ophtalmology	1.a - Generating Patient Education Materials: Answering Patient Questions
Connors et al. - 2024	Urology	1.a - Generating Patient Education Materials: Answering Patient Questions
Cornelison et al. - 2024	Pharmacology	1.a - Generating Patient Education Materials: Answering Patient Questions
Croen et al. - 2024	Orthopedic Surgery	1.a - Generating Patient Education Materials: Answering Patient Questions
Crook et al. - 2023	Orthopedic Surgery	1.a - Generating Patient Education Materials: Answering Patient Questions
Cung et al. - 2024	General Medicine	1.a - Generating Patient Education Materials: Answering Patient Questions
Davis et al. - 2023	Urology	1.a - Generating Patient Education Materials: Answering Patient Questions
Dimitriadis et al. - 2024	Cardiology	1.a - Generating Patient Education Materials: Answering Patient Questions
Doğan et al. - 2024	Ophtalmology	1.a - Generating Patient Education Materials: Answering Patient Questions
Dubin et al. - 2024	Orthopedic Surgery	1.a - Generating Patient Education Materials: Answering Patient Questions
Durairaj et al. - 2023	Plastic Surgery	1.a - Generating Patient Education Materials: Answering Patient Questions
Fahy et al. - 2024	Orthopedic Surgery	1.a - Generating Patient Education Materials: Answering Patient Questions
Fahy et al. - 2024	Orthopedic Surgery	1.a - Generating Patient Education Materials: Answering Patient Questions
Gabriel et al. - 2023	Urology	1.a - Generating Patient Education Materials: Answering Patient Questions
Gajjar et al. - 2024	Neurological Surgery	1.a - Generating Patient Education Materials: Answering Patient Questions
Garcia et al. - 2024	Nephrology	1.a - Generating Patient Education Materials: Answering Patient Questions
Ghanem et al. - 2024	General Medicine	1.a - Generating Patient Education Materials: Answering Patient Questions
Ghanem et al. - 2024	General Medicine	1.a - Generating Patient Education Materials: Answering Patient Questions
Gordon et al. - 2024	Radiology	1.a - Generating Patient Education Materials: Answering Patient Questions
Gül et al. - 2024	Neurological Surgery	1.a - Generating Patient Education Materials: Answering Patient Questions
Günay et al. - 2024	Emergency Medicine	1.a - Generating Patient Education Materials: Answering Patient Questions
Haidar et al. - 2023	Vascular Surgery	1.a - Generating Patient Education Materials: Answering Patient Questions
Halawani et al. - 2024	Urology	1.a - Generating Patient Education Materials: Answering Patient Questions
Hernandez et al. - 2023	Endocrinology	1.a - Generating Patient Education Materials: Answering Patient Questions
Hershenhouse et al. - 2024	Oncology	1.a - Generating Patient Education Materials: Answering Patient Questions
Hillmann et al. - 2023	Cardiology	1.a - Generating Patient Education Materials: Answering Patient Questions
Hirpara et al. - 2024	Plastic Surgery	1.a - Generating Patient Education Materials: Answering Patient Questions
Høj et al. - 2024	Allergy and Immunology	1.a - Generating Patient Education Materials: Answering Patient Questions
Hristidis et al. - 2023	Neurology	1.a - Generating Patient Education Materials: Answering Patient Questions
Ibrahim et al. - 2024	Orthopedic Surgery	1.a - Generating Patient Education Materials: Answering Patient Questions
Jazi et al. - 2023	General Surgery	1.a - Generating Patient Education Materials: Answering Patient Questions
Johns et al. - 2024	Orthopedic Surgery	1.a - Generating Patient Education Materials: Answering Patient Questions
Johnson et al. - 2024	Obstetrics & Gynecology	1.a - Generating Patient Education Materials: Answering Patient Questions
Juhi et al. - 2023	Pharmacology	1.a - Generating Patient Education Materials: Answering Patient Questions
Kasthuri et al. - 2024	Orthopedic Surgery	1.a - Generating Patient Education Materials: Answering Patient Questions
Kim et al. - 2024	Palliative Care	1.a - Generating Patient Education Materials: Answering Patient Questions
King et al. - 2024	Cardiology	1.a - Generating Patient Education Materials: Answering Patient Questions
King et al. - 2024	Cardiology	1.a - Generating Patient Education Materials: Answering Patient Questions
Köroğlu et al. - 2023	Endocrinology	1.a - Generating Patient Education Materials: Answering Patient Questions
Kozaily et al. - 2024	Cardiology	1.a - Generating Patient Education Materials: Answering Patient Questions
Kuckelman et al. - 2024	Radiology	1.a - Generating Patient Education Materials: Answering Patient Questions
Kuşcu et al. - 2023	Otolaryngology	1.a - Generating Patient Education Materials: Answering Patient Questions
Lambert et al. - 2024	Dermatology	1.a - Generating Patient Education Materials: Answering Patient Questions
Lang et al. - 2024	Neurological Surgery	1.a - Generating Patient Education Materials: Answering Patient Questions
Lechien et al. - 2024	Otolaryngology	1.a - Generating Patient Education Materials: Answering Patient Questions
Lee et al. - 2024	Cardiology	1.a - Generating Patient Education Materials: Answering Patient Questions
Lee et al. - 2024	Cardiology	1.a - Generating Patient Education Materials: Answering Patient Questions
Li et al. - 2024	Neurology	1.a - Generating Patient Education Materials: Answering Patient Questions
Li et al. - 2024	Plastic Surgery	1.a - Generating Patient Education Materials: Answering Patient Questions
Lim et al. - 2023	Plastic Surgery	1.a - Generating Patient Education Materials: Answering Patient Questions
Liu et al. - 2024	General Medicine	1.a - Generating Patient Education Materials: Answering Patient Questions
Liu et al. - 2024	Oncology	1.a - Generating Patient Education Materials: Answering Patient Questions
Lv et al. - 2024	Dentistry	1.a - Generating Patient Education Materials: Answering Patient Questions
Mashatian et al. - 2024	Endocrinology	1.a - Generating Patient Education Materials: Answering Patient Questions
Mastrokostas et al. - 2024	Orthopedic Surgery	1.a - Generating Patient Education Materials: Answering Patient Questions
McCarthy et al. - 2023	Interventional Radiology	1.a - Generating Patient Education Materials: Answering Patient Questions
Mika et al. - 2023	Orthopedic Surgery	1.a - Generating Patient Education Materials: Answering Patient Questions
Mika et al. - 2024	Orthopedic Surgery	1.a - Generating Patient Education Materials: Answering Patient Questions
Mishra et al. - 2024	Cardiology	1.a - Generating Patient Education Materials: Answering Patient Questions
Moazzam et al. - 2023	General Surgery	1.a - Generating Patient Education Materials: Answering Patient Questions
Moise et al. - 2023	Otolaryngology	1.a - Generating Patient Education Materials: Answering Patient Questions
Mondal et al. - 2023	General Medicine	1.a - Generating Patient Education Materials: Answering Patient Questions
Monroe et al. - 2024	Cardiology	1.a - Generating Patient Education Materials: Answering Patient Questions
Mootz et al. - 2024	Obstetrics & Gynecology	1.a - Generating Patient Education Materials: Answering Patient Questions
Munir et al. - 2024	General Surgery	1.a - Generating Patient Education Materials: Answering Patient Questions
Musheyev et al. - 2024	Urology	1.a - Generating Patient Education Materials: Answering Patient Questions
Nov et al. - 2023	General Medicine	1.a - Generating Patient Education Materials: Answering Patient Questions
O'Hagan et al. - 2023	Dermatology	1.a - Generating Patient Education Materials: Answering Patient Questions
Ocakoğlu et al. - 2024	Obstetrics & Gynecology	1.a - Generating Patient Education Materials: Answering Patient Questions
Ostrowska et al. - 2024	Otolaryngology	1.a - Generating Patient Education Materials: Answering Patient Questions
Pan et al. - 2023	Oncology	1.a - Generating Patient Education Materials: Answering Patient Questions
Parekh et al. - 2024	Orthopedic Surgery	1.a - Generating Patient Education Materials: Answering Patient Questions
Peng et al. - 2024	Oncology	1.a - Generating Patient Education Materials: Answering Patient Questions
Pohl et al. - 2024	Orthopedic Surgery	1.a - Generating Patient Education Materials: Answering Patient Questions
Potapenko et al. - 2023	Ophtalmology	1.a - Generating Patient Education Materials: Answering Patient Questions
Pradhan et al. - 2024	Gastroenterology/Hepatology	1.a - Generating Patient Education Materials: Answering Patient Questions
Razdan et al. - 2023	Urology	1.a - Generating Patient Education Materials: Answering Patient Questions
Reichenpfader et al. - 2024	General Medicine	1.a - Generating Patient Education Materials: Answering Patient Questions
Roster et al. - 2024	Dermatology	1.a - Generating Patient Education Materials: Answering Patient Questions
Samaan et al. - 2023	Gastroenterology/Hepatology	1.a - Generating Patient Education Materials: Answering Patient Questions
Şan et al. - 2024	Nuclear Medicine	1.a - Generating Patient Education Materials: Answering Patient Questions
Sciberras et al. - 2024	Gastroenterology/Hepatology	1.a - Generating Patient Education Materials: Answering Patient Questions
Şenoymak et al. - 2024	Endocrinology	1.a - Generating Patient Education Materials: Answering Patient Questions
Seth et al. - 2023	Plastic Surgery	1.a - Generating Patient Education Materials: Answering Patient Questions
Shah et al. - 2024	Urology	1.a - Generating Patient Education Materials: Answering Patient Questions
Shen et al. - 2024	Otolaryngology	1.a - Generating Patient Education Materials: Answering Patient Questions
Shiraishi et al. - 2024	Plastic Surgery	1.a - Generating Patient Education Materials: Answering Patient Questions
Song et al. - 2023	Urology	1.a - Generating Patient Education Materials: Answering Patient Questions
Spallek et al. - 2023	Psychiatry	1.a - Generating Patient Education Materials: Answering Patient Questions
Srinivasan et al. - 2024	General Surgery	1.a - Generating Patient Education Materials: Answering Patient Questions
Subramanian et al. - 2024	Orthopedic Surgery	1.a - Generating Patient Education Materials: Answering Patient Questions
Tailor et al. - 2024	Ophtalmology	1.a - Generating Patient Education Materials: Answering Patient Questions
Tailor et al. - 2024	Ophtalmology	1.a - Generating Patient Education Materials: Answering Patient Questions
Tao et al. - 2024	Ophtalmology	1.a - Generating Patient Education Materials: Answering Patient Questions
Taylor et al. - 2024	Orthopedic Surgery	1.a - Generating Patient Education Materials: Answering Patient Questions
Tepe et al. - 2024	Radiology	1.a - Generating Patient Education Materials: Answering Patient Questions
Tharakan et al. - 2024	Orthopedic Surgery	1.a - Generating Patient Education Materials: Answering Patient Questions
Thia et al. - 2024	Urology	1.a - Generating Patient Education Materials: Answering Patient Questions
Washington et al. - 2024	Otolaryngology	1.a - Generating Patient Education Materials: Answering Patient Questions
Wei et al. - 2024	Otolaryngology	1.a - Generating Patient Education Materials: Answering Patient Questions
Wrenn et al. - 2024	Orthopedic Surgery	1.a - Generating Patient Education Materials: Answering Patient Questions
Wright et al. - 2024	Orthopedic Surgery	1.a - Generating Patient Education Materials: Answering Patient Questions
Wu et al. - 2024	Neurology	1.a - Generating Patient Education Materials: Answering Patient Questions
Wu et al. - 2024	Ophtalmology	1.a - Generating Patient Education Materials: Answering Patient Questions
Yalla et al. - 2024	Ophtalmology	1.a - Generating Patient Education Materials: Answering Patient Questions
Yan et al. - 2024	Dermatology	1.a - Generating Patient Education Materials: Answering Patient Questions
Yan et al. - 2024	Neurological Surgery	1.a - Generating Patient Education Materials: Answering Patient Questions
Ye et al. - 2024	Rheumatology	1.a - Generating Patient Education Materials: Answering Patient Questions
Yeo et al. - 2023	Gastroenterology/Hepatology	1.a - Generating Patient Education Materials: Answering Patient Questions
Yılmaz et al. - 2024	Ophtalmology	1.a - Generating Patient Education Materials: Answering Patient Questions
Yüce et al. - 2024	Orthopedic Surgery	1.a - Generating Patient Education Materials: Answering Patient Questions
Yun et al. - 2023	Plastic Surgery	1.a - Generating Patient Education Materials: Answering Patient Questions
Zalzal et al. - 2024	Otolaryngology	1.a - Generating Patient Education Materials: Answering Patient Questions
Zhang et al. - 2024	Orthopedic Surgery	1.a - Generating Patient Education Materials: Answering Patient Questions
Zhang et al. - 2024	Urology	1.a - Generating Patient Education Materials: Answering Patient Questions
Abreu et al. - 2024	Oncology	1.b - Generating Patient Education Materials: Enhancing Existing Patient Education Materials
Ayre et al. - 2024	General Medicine	1.b - Generating Patient Education Materials: Enhancing Existing Patient Education Materials
Baldwin et al. - 2024	Plastic Surgery	1.b - Generating Patient Education Materials: Enhancing Existing Patient Education Materials
Browne et al. - 2024	Plastic Surgery	1.b - Generating Patient Education Materials: Enhancing Existing Patient Education Materials
Covington et al. - 2024	General Medicine	1.b - Generating Patient Education Materials: Enhancing Existing Patient Education Materials
Dihan et al. - 2024	Pediatrics	1.b - Generating Patient Education Materials: Enhancing Existing Patient Education Materials
Eid et al. - 2024	Ophtalmology	1.b - Generating Patient Education Materials: Enhancing Existing Patient Education Materials
Eppler et al. - 2023	Urology	1.b - Generating Patient Education Materials: Enhancing Existing Patient Education Materials
Fanning et al. - 2024	Plastic Surgery	1.b - Generating Patient Education Materials: Enhancing Existing Patient Education Materials
Hung et al. - 2023	Plastic Surgery	1.b - Generating Patient Education Materials: Enhancing Existing Patient Education Materials
Kirchner et al. - 2023	General Medicine	1.b - Generating Patient Education Materials: Enhancing Existing Patient Education Materials
Mondal et al. - 2023	Dermatology	1.b - Generating Patient Education Materials: Enhancing Existing Patient Education Materials
Moons et al. - 2024	General Medicine	1.b - Generating Patient Education Materials: Enhancing Existing Patient Education Materials
Patel et al. - 2024	Otolaryngology	1.b - Generating Patient Education Materials: Enhancing Existing Patient Education Materials
Rouhi et al. - 2024	Cardiovascular Surgery	1.b - Generating Patient Education Materials: Enhancing Existing Patient Education Materials
Sridharan et al. - 2024	General Medicine	1.b - Generating Patient Education Materials: Enhancing Existing Patient Education Materials
Sudharshan et al. - 2024	General Medicine	1.b - Generating Patient Education Materials: Enhancing Existing Patient Education Materials
Vallurupalli et al. - 2024	Plastic Surgery	1.b - Generating Patient Education Materials: Enhancing Existing Patient Education Materials
Grimm et al. - 2024	General Medicine	1.c - Generating Patient Education Materials: Translation of Patient Education Materials
He et al. - 2024	General Medicine	2 - Interpreting Medical Information from a Patient Perspective
Kuckelman et al. - 2024	Radiology	2 - Interpreting Medical Information from a Patient Perspective
Lyu et al. - 2023	Radiology	2 - Interpreting Medical Information from a Patient Perspective
Meyer et al. - 2024	General Medicine	2 - Interpreting Medical Information from a Patient Perspective
Rogasch et al. - 2023	Radiology	2 - Interpreting Medical Information from a Patient Perspective
Sarangi et al. - 2023	Radiology	2 - Interpreting Medical Information from a Patient Perspective
Tepe et al. - 2024	Radiology	2 - Interpreting Medical Information from a Patient Perspective
Woo et al. - 2024	Radiology	2 - Interpreting Medical Information from a Patient Perspective
Zaretsky et al. - 2024	General Medicine	2 - Interpreting Medical Information from a Patient Perspective
Alanezi et al. - 2024	Oncology	3 - Providing Lifestyle Recommendations and Improving Health Literacy
Bragazzi et al. - 2024	General Medicine	3 - Providing Lifestyle Recommendations and Improving Health Literacy
Garbarino et al. - 2024	General Medicine	3 - Providing Lifestyle Recommendations and Improving Health Literacy
Gray et al. - 2024	Neonatology	3 - Providing Lifestyle Recommendations and Improving Health Literacy
Minutolo et al. - 2022	General Medicine	3 - Providing Lifestyle Recommendations and Improving Health Literacy
Mondal et al. - 2023	General Medicine	3 - Providing Lifestyle Recommendations and Improving Health Literacy
Ponzo et al. - 2024	General Medicine	3 - Providing Lifestyle Recommendations and Improving Health Literacy
Willms et al. - 2024	General Medicine	3 - Providing Lifestyle Recommendations and Improving Health Literacy
Zaleski et al. - 2024	General Medicine	3 - Providing Lifestyle Recommendations and Improving Health Literacy
Altamimi et al. - 2023	Emergency Medicine	4 - Customized Medication Use and Self-Decision
McMahon et al. - 2024	Obstetrics & Gynecology	4 - Customized Medication Use and Self-Decision
Aliyeva et al. - 2024	Otolaryngology	5 - Providing Pre-, Peri-, and Post-Operative Care Instructions
Bains et al. - 2024	Orthopedic Surgery	5 - Providing Pre-, Peri-, and Post-Operative Care Instructions
Borna et al. - 2024	Plastic Surgery	5 - Providing Pre-, Peri-, and Post-Operative Care Instructions
Breneman et al. - 2024	Dermatology	5 - Providing Pre-, Peri-, and Post-Operative Care Instructions
Capelleras et al. - 2024	Otolaryngology	5 - Providing Pre-, Peri-, and Post-Operative Care Instructions
Chaker et al. - 2024	Plastic Surgery	5 - Providing Pre-, Peri-, and Post-Operative Care Instructions
Dhar et al. - 2024	Pediatrics	5 - Providing Pre-, Peri-, and Post-Operative Care Instructions
Kienzle et al. - 2024	Orthopedic Surgery	5 - Providing Pre-, Peri-, and Post-Operative Care Instructions
Lee et al. - 2024	Otolaryngology	5 - Providing Pre-, Peri-, and Post-Operative Care Instructions
Meyer et al. - 2024	Obstetrics & Gynecology	5 - Providing Pre-, Peri-, and Post-Operative Care Instructions
Nanji et al. - 2024	Ophtalmology	5 - Providing Pre-, Peri-, and Post-Operative Care Instructions
Patil et al. - 2024	Ophtalmology	5 - Providing Pre-, Peri-, and Post-Operative Care Instructions
Scheschenja et al. - 2024	Radiology	5 - Providing Pre-, Peri-, and Post-Operative Care Instructions
Shao et al. - 2023	Thoracic Surgery	5 - Providing Pre-, Peri-, and Post-Operative Care Instructions
Ali et al. - 2024	Neurological Surgery	6.a - Optimizing Doctor-Patient Interaction: Facilitating Understanding of Consent Forms
Shiraishi et al. - 2024	Plastic Surgery	6.a - Optimizing Doctor-Patient Interaction: Facilitating Understanding of Consent Forms
An et al. - 2024	Oncology	6.b - Optimizing Doctor-Patient Interaction: Enhancing Communication Establishment
Roberts et al. - 2024	Plastic Surgery	6.b - Optimizing Doctor-Patient Interaction: Enhancing Communication Establishment
Xue et al. - 2024	Orthopedic Surgery	6.b - Optimizing Doctor-Patient Interaction: Enhancing Communication Establishment
